# Supplementary material for: The study of the relation of DNA repair pathway genes SNPs and the sensitivity to radiotherapy and chemotherapy of NSCLC
Source: Sci Rep. 2016 Jun 1;6:26526. doi: 10.1038/srep26526 (PMC4887885; doi:10.1038/srep26526)
Supplement: Supplementary Information [file srep26526-s1.xls]

## Sheet: Sheet1
Tables S1 Clinical features and therapeutic effects of squamous cell carcinoma
Clinical features		cases	Progression-free survival（%）			cases	Overall survival(%)
			1 year	3 years	P value		1 year	3 years	P value
Sex	Male	77	50.65	6.49		77	80.52	19.48
	Female	13	69.23	15.38	0.114	13	84.62	23.08	0.438
Age	＜59	38	44.74	0		38	81.58	10.53
	≥59	52	59.62	13.46	0.135	52	80.77	26.92	0.125
Surgery	No	80	52.5	5		80	81.25	17.5
	Yes	10	60	30	0.122	10	80	40	0.066
Sensitivity to chemotherapy	Sensitive	43	60.47	4.65		43	88.37	20.93
	Insensitive	26	46.15	7.69	0.145	26	73.08	15.38	0.042
Sensitivity to radiotherapy	Sensitive	66	56.06	7.58		66	86.36	19.7
	Insensitive	8	12.5	12.5	0.015	8	50	12.5	0.05
Chemotherapy regimen*	0	15	60	13.33		15	73.33	33.33
	GP	22	63.64	4.55	0.862	22	77.27	13.64	0.432
	NP	20	55	10	0.584	20	85	30	0.841
	PP	1	0	0	0.002	1	0	0	0.997
	TP	31	41.94	6.45	0.52	31	87.1	12.9	0.692
Sequence of radiotherapy and chemotherapy	Radiotherapy only	13	53.85	15.38		13	69.23	30.77
	Chemotherapy first	69	52.17	5.8	0.485	69	81.16	15.94	0.751
	Radiotherapy first	7	57.14	0	0.683	7	100	28.57	0.799
T stages	2	53	54.72	11.32		53	86.79	30.19
	3	27	55.56	3.7	0.994	27	74.07	7.41	0.626
	4	9	44.44	0	0.129	9	66.67	0	0.031
N stages	0	13	69.23	15.38		13	92.31	23.08
	1	21	66.67	14.29	0.85	21	80.95	23.81	0.805
	2	43	44.19	4.65	0.193	43	83.72	18.6	0.389
	3	13	46.15	0	0.185	13	61.54	15.38	0.208
M stages	0	75	54.67	9.33		75	81.33	22.67
	1	15	46.67	0	0.103	15	80	6.67	0.457
Clinical stages	2	22	77.27	22.73		22	95.45	36.36
	3	53	45.28	3.77	0.001	53	75.47	16.98	0.009
	4	15	46.67	0	0.001	15	80	6.67	0.046
Smoking grading	No smoking	34	52.94	2.94		34	85.29	26.47
	<40pack-years	28	53.57	3.57	0.369	28	75	10.71	0.489
	≥40pack-years	28	53.57	17.86	0.067	28	82.14	21.43	0.331
Pathological grading	0	70	47.14	5.71		70	78.57	20
	1	17	70.59	17.65	0.325	17	88.24	23.53	0.541
	2	3	100	0	0.29	3	100	0	0.63
* Cisplatin with vinorelbine (NP regimen), paclitaxel or docetaxel (TP regimen), gemcitabine (GP regimen) and pemetrexed (PP regimen)
Tables S2 Clinical features and therapeutic effects of adenocarcinoma
Clinical features		cases	Progression-free survival（%）			cases	Overall survival(%)
			1 year	3 years	P value		1 year	3 years	P value
Sex	Male	34	38.24	8.82		34	79.41	23.53
	Female	29	34.48	6.9	0.999	29	65.52	10.34	0.998
Age	＜59	33	42.42	9.09		33	81.82	21.21
	≥59	30	30	6.67	0.968	30	63.33	13.33	0.333
Surgery	No	52	28.85	3.85		52	67.31	9.62
	Yes	11	72.73	27.27	0.024	11	100	54.55	0.007
Sensitivity to chemotherapy	Sensitive	25	48	12		25	80	24
	Insensitive	24	20.83	0	0.001	24	75	8.33	0.001
Sensitivity to radiotherapy	Sensitive	42	38.1	7.14		42	76.19	16.67
	Insensitive	12	25	8.33	0.144	12	58.33	25	0.158
Chemotherapy regimen*	0	11	36.36	18.18		11	45.45	27.27
	GP	7	28.57	0	0.19	7	100	28.57	0.497
	NP	12	41.67	8.33	0.693	12	83.33	25	0.194
	PP	9	22.22	0	0.265	9	55.56	0	0.662
	TP	23	43.48	8.7	0.715	23	78.26	13.04	0.073
Sequence of radiotherapy and chemotherapy	Chemotherapy only	5	20	0		5	60	0
	Radiotherapy only	11	36.36	18.18	0.329	11	45.45	27.27	0.606
	Chemotherapy first	41	41.46	7.32	0.258	41	82.93	17.07	0.077
	Radiotherapy first	6	16.67	0	0.681	6	66.67	16.67	0.522
T stages	1	9	22.22	0		9	66.67	0
	2	28	42.86	14.29	0.039	28	82.14	32.14	0.036
	3	18	38.89	5.56	0.049	18	72.22	11.11	0.686
	4	8	25	0	0.726	8	50	0	0.453
N stages	0	19	31.58	10.53		19	63.16	10.53
	1	8	50	25	0.897	8	87.5	37.5	0.256
	2	23	43.48	4.35	0.566	23	73.91	26.09	0.075
	3	13	23.08	0	0.299	13	76.92	0	0.765
M stages	0	33	57.58	15.15		33	84.85	30.3
	1	30	13.33	0	0.002	30	60	3.33	0.001
Clinical stages	2	10	80	40		10	100	50
	3	23	47.83	4.35	0.014	23	78.26	21.74	0.431
	4	30	13.33	0	0.001	30	60	3.33	0.004
Smoking grading	No smoking	37	40.54	10.81		37	72.97	18.92
	<40pack-years	18	33.33	0	0.235	18	77.78	5.56	0.092
	≥40pack-years	8	25	12.5	0.819	8	62.5	37.5	0.57
Pathological grading	0	36	25	0		36	66.67	2.78
	1	23	52.17	17.39	0.149	23	82.61	39.13	0.016
	2	4	50	25	0.201	4	75	25	0.143
* Cisplatin with vinorelbine (NP regimen), paclitaxel or docetaxel (TP regimen), gemcitabine (GP regimen) and pemetrexed (PP regimen)
